# Supplementary material for: National HPV Vaccination Program in Poland—Public Awareness, Sources of Knowledge, and Willingness to Vaccinate Children against HPV
Source: Vaccines (Basel). 2023 Aug 16;11(8):1371. doi: 10.3390/vaccines11081371 (PMC10459249; doi:10.3390/vaccines11081371)
Supplement: Supplementary file 1 [file vaccines-11-01371-s001.zip]

Archive with 1 entries (1 files):
- vaccines-2543915-supplementary.pdf
